# Supplementary material for: Early antiretroviral therapy favors post-treatment SIV control associated with the expansion of enhanced memory CD8+ T-cells
Source: Nat Commun. 2024 Jan 11;15:178. doi: 10.1038/s41467-023-44389-3 (PMC10784587; doi:10.1038/s41467-023-44389-3)
Supplement: Supplementary file 4 — Source Data [file 41467_2023_44389_MOESM4_ESM.xlsx]

## Sheet: Fig 1A & S7
Days post infection	cART W4
	BA736J	BA777K	BA922I	BB123J	CA706F	CCB065	BA797I	BB9I	BB103G	BB799G	CB296A	CB806C
0	1	1	1	1	1	1	1	1	1	1	1	1
3	206	38	304	220	71	142	39	66	837	352	845	318
7	608106	183543	303814	345433	48435	1025074	62381	31158	2563325	549605	574757	254164
10	6809809	4008113	8253354	6591192	1639701	826826	1536165	1113843	15396061	18334811	8378522	6699622
14	988141	1239865	219806	1693251	10470489	445592	215779	3272828	2452942	1208166	1432641	24803
17	1566792	2224370	1116159	1706460	5233299	668889	619781	2976605	3356208	2218812	975002	1370485
21	130604	772355	36775	41235	2064571	49644	19111	584439	690591	406918	4116095	126438
24											2411121
27	170664	1426514	123304	17816	265950	5815	32103	116230	268604	85940	+	44000
31	12391	39728	5085	1615	12426	183	428	5953	8202	3635		543
35	830	690429	295	103	675	10	61	1307	1095	517		170
42	54	435	33	11	82	11	24	141	287	148		27
49	12	39	10	12	26	1	1	53	118	55		1
56	16	48	7	1	7	5	1	30	100	38		5
76	22	26	1	1	16	1	1	5	12	60		16
98	1	1	130	1	9	11		47	22	1		38
120	1	7	19	272	1	12	1	1	8	41		1
140	1	1	35	1	1	1	1	1	1	1		1
195	1	1	1	1	1	1	1	1	1	1		1
252	1	1	1	1	1	1	1	1	1	1		1
308	1	1	1	1	15	1	1	1	1	1		1
336	1	1	1	1	1	1
365	1	1	1	1	1	1	1	1	1	1		1
398	1	1	1	1	1	1	1	1	1	374		1
412	1	9	6	1	8	1				1
434	1	1	1	14	1	18	37	1	1	1		1
483	1	16	1	4	1	1	1	32	1	1		1
519	31	1	1	14	1	1	1	1	1	1		1
580	1	1	1	1	1	1	7	1	1	12		1
615	1	975	166	1	152	1	1	1	1	1		1
658	1	1	1	1	1	1	108	1	1	1		1
700	1	1	1	1	1	1	1	28	1	1		1
734	1	1	1	1	5	1	1	1	1	1		1
755
756	1	12	7	1	1	8
763	1	1	1	7	1	3
	cART W24
	BA912K	BA987H	BB425F	CCB063	CCB114	CCE007	BA733K	BA878K	BA922J	BA979I	BB340E	CCB090
0	1	1	1	1	1	1	1	1	1	1	1	1
3	61	343	403	145	189	796	101	166	171	71	487	160
7	257073	831166	557852	243477	242764	530333	179099	371863	242863	179146	634106	582996
10	7184797	14411937	19853158	4982094	15955432	7176130	3439457	9604643	11227975	2665886	7283160	10716639
14	2222316	1273705	4137806	1757410	1455426	757594	1487794	232936	372405	320211	1505509	156728
17	3118234	1965142	6941562	3392436	2438050	1814166	820299	1926587	1972972	368288	871740	5736121
21	617852	295790	2448726	1395487	1180276	312309	242502	433895	275545	113532	390793	363983
27	1148931	100821	3077604	394876	688807	178373	58378	146483	63070	9158	299868	358841
42	147271	7640	1543574	67294	217095	59925	53118	130171	218637	8727	997421	138981
57	103305	13289	593699	26899	83011	49012	6545	15141	42352	1276	520535	41077
76	70582	12665	1404890	14976	112480	88641	3724	3936	11918	285	275976	14072
114	65156	1615	748532	5368	314489	85619
120	14268	2829	118129	13154	47352	84482	3015	3637	22474	29	569299	9284
140	186686	922	713466	10726	313146	77353	2235	3965	20324	76	295740	2791
153	128601	500	1499317	12988	837997	79542
167	234438	989	1392713	19263	452077	87595	4848	4978	24399	246	599867	5595
171	1203	78	70157	349	4426	1352	188	39	309	3	18679	156
175	115	1	22024	67	618	236	18	1	19	1	8175	5
182	33	42	1446	222	654	28	1	1	1	1	705	1
189	48	12	462	31	52	13	1	1	10	1	847	1
195	2	1	640	1	55	10	1	1	13	1	511	1
216	61	1	241	1	79	1	1	1	1	1	33	1
231	11	1	43	1	64	1	1	1	19	1	1	1
260	1	1	118	23	16	1	1	1	1	1	30	1
280	1	1	80	1	1	34	1	1	1	1	59	1
336	1	1	40	1	1	1	5	1	1	1	19	1
392	1	1	47	1	1	1	1	14	1	1	1	14
448	1	1	75	1	11	8	1	83	1	19	1	1
479	1	1	67	1	2	1	1	1	1	1	1
504	39	1	57	1	1	14
531	23	1	64	1	1	1	1	1	1	1	1	1
582	1	1	312	1	1	1	1	1	1	11	1	15
615	1	1	78	1	1	1	42	8	1	1	11	1
658	1	1	52	1	1	1	1	2	5	1	1	9
686	1	1	41	9	1	1
713	6	1	57	1	1	1
755	7	9	29	1	9	1	1	1	1	1	9	1
804	1	1	79	21	1	1	1	1	1	1	6	7
840	1	10	87	1	1	1	1	1	1	52	1	1
867	1	27	20	1	1	1	1	1	1	1	1	1
										Natural controller
	ART Naive
	CCA032	CCA033	CCA035	CCA100	CCB117	CCC039	CBK061	CCB028	CCB070	CCC066	CCD021	CDJ017	CDJ031	CDJ036	CDJ052	CDJ053	CDK079
0	1	1	1	1	1	1	1	1	1	1	1	1	1	1	1	1	1
3	956	1238	2645	314	554	1254	713	164	332	1445	141		4423	4048	1027	1051	6067
7	2834363	4045467	6000434	928334	1624391	4236139	288601	139105	712139	2676999	179309	42972	269235	477660	68510	37695	1052725
10	34790047	12591346	10381761	26208809	11297956	8419204	2433409	3675415	16743902	7431495	1602543	1958704	12969498	11060386	1815196	2792050	6059778
14	1130742	4200613	2569068	1346956	3185153	315478	138681	1939114	170146	2534387	+	489934	288875	637973	541978	220529	297229
17	3863207	3324386	2069985	1262866	3154629	1053768	1706742	3071111	18035465	4233057		3199676	3584421	1724518	547490	3152452	10546849
21	743309	2150996	1476684	2898434	1962117	170345	21898	1145842	1098413	1986090		1677092	803987	1700322	611489	539602	1684780
28	716991	523212	798186	2035096	662972	22254	35418	640002	1371765	1396989		377817	197984	435595	310327	153414	456416
35	554609	768160	1625963	1479802	539985	11779						200623	120259	193468	92623	105597	300320
42	452306	1204590	701087	918172	457270	22240						213170	70264	69783	15556	30336	272152
56	219069	518526	252263	549309	160665	37470	8501	59783	300643	179809		94775	35038	61472	4745	13346	158484
77	181603	334201	142248	257249	127073	24641	3864	71720	116074	170347		54057	35680	200474	2113	7091	297271
86	233982	161250	161557	160199	136852	16154
91	261065	163151	212407	189479	158584	16874	924		112314	145024
99	168139	179889	182321	274799	164815	18000		20361
112	346655	195172	108262	239234	104638	36431			71158	62693		55460	11995	45470		8291	205311
122	259839	137665	114639	448102	80693	16211						82634	16194	83836	385	25079	265810
142	227387	225980	265712	876432	231126	24985	209	108018	59037	76215		79728	5380	53631	392	10630	199918
169	115841	134236	136389	858761	74032	14267	1756	93365	75682	145799		130322	4310	83778	110	14665	105645
183	112335	162339	172728	1376741			667	55486	75722	108362		135634	9064	81600	239	20710	177388
185
190					84513	14596						112348	17748		211	44457	196639
211												227116	21084		150	53490	163103
224							389	50561	77633	100822		155661	19222		106	40921	134422
246								119490				130651	12022		222	33830	131412

## Sheet: Fig 1B & S7
Days post ATI	cART W4
	BA736J	BA777K	BA922I	BB123J	CA706F	CCB065	BA797I	BB9I	BB103G	BB799G	CB806C
0	1	1	1	7	1	3	1	1	3	1	1
3	8	7	8	5	9	1	1	1	1	1	1
7	5	1	1	20	8	1	2	1	1	1	1
14	1	80	17	207	12	1	1	1	1	1	53
21	1	39894	127113	11270	41612	1	1	4	1	181	1
28	1	15567	11900	5540	3783	34	41	774	110	39336	1779
35	1	3910	5213	74	564	18	1255	577	1676	1488	584
42	1	5877	2553	146	266	1	2067	223	1	353	17
56	53	1593	808	45	178	1	48	70	1	1062	22
66	2642	2207	503	543	6021	1	239	121	1	905	84
77	326	7683	229	73	200	1	126	783	1	276	764
84	1823	5543	144	72	36	1	2361	128	4710	532	234
112	1131	189640	449	2790	464	15	525	284	73198	3862	172
140	66	21727	1	39	1	1	75	147	5307	117	112
167	517	122440	163	54	1056	1	86	39	2957	806	100
191
195	1032	195512	208	18	31	1	70	26	5456	808	14
224	2943	164387	40	39	147	1	378	223	9778	1928	78
247
251	2410	153878	49	44	48	1	4	369	6352	168	25
279	1774		739	76	131	1	7	74	3765	281	147
307	741		33	58	60	1	14	133	18792	140	22
350	1554		4	23	80	1	43	227	36878	290	170
364	348		8	6	50	1	18	74	40920	181	49
	cART W24
	BA912K	BA987H	BB425F	CCB063	CCB114	CCE007	BA733K	BA878K	BA922J	BA979I	BB340E	CCB090
0	1	1	1	1	1	1	1	12	7	1	1	1
3	1	1	1	1	1	1	1	1	1	1	1	1
7	1	26	79	1	1	1	13	1	6	4	3	3
14	22561	9	806308	26	12815	38	1139	39	144	5	727	1621
21	10370	32323	361207	95739	13958	15912	46744	50789	1274056	127	682426	23377
28	25814	1468	1955	19168	30652	17007	12032	146669	15155	433	633705	26
35	118875	26	110239	8081	37028	73059	7087	9549	34773	33	317717	1089
42	195545	14	43951	7313	26846	31333	10372	7583	15378	11	374322	918
56	183680	60	60774	5117	30899	38607	8398	4998	9929		274274	403
66	113915	1334	50883	5681	31071	20666				29
77							5214	3231	15915	20	98305	322
84	68003	276	31604	4593	13779	11798	9015	4500	6828	199	231252	797
112	37030	103	37955	4140	9328	10921	17609	3359	5133	40	274843	175
140	29469	163	56300	8818	15049	10570	19967	5644	10535	593	270036	423
167	18877	96	49896	5647	17112	7146	12686	5489	1665	218	285414	158
191					23246
195	24913	285				7732	30022	2964	2651	139	251510	60
224						5627	52040	4795	4836	1	306397	68
247							71485	3130	8045	1		45

## Sheet: Fig1C & S9A
	Peak		ART initiaiton		Pre-ATI
	ART W4	ART W24	ART W4	ART W24	ART W4	ART W24
BA736J	6809809		170664		1
BA777K	4008113		1426514		1
BA922I	8253354		123304		1
BB123J	6591192		17816		7
CA706F	1639701		265950		1
CCB065	826826		5815		3
BA797I	1536165		32103		1
BB9I	1113843		116230		1
BB103G	15396061		268604		3
BB799G	18334811		85940		1
CB806C	6699622		44000		1
BA912K		7184797		234438		1
BA987H		14411937		989		1
BB425F		19853158		1392713		1
CCB063		4982094		19263		1
CCB114		15955432		452077		1
CCE007		7176130		87595		1
BA733K		3439457		4848		1
BA878K		9604643		4978		12
BA922J		11227975		24399		7
BB340E		7283160		599867		1
CCB090		10716639		5595		1

## Sheet: Fig 1D & S9B
	3		7		14		21		28		35		42		56
	ART W4	ART W24	ART W4	ART W24	ART W4	ART W24	ART W4	ART W24	ART W4	ART W24	ART W4	ART W24	ART W4	ART W24	ART W4	ART W24
BA736J	8		5		1		1		1		1		1		53
BA777K	7		1		80		39894		15567		3910		5877		1593
BA922I	8		1		17		127113		11900		5213		2553		808
BB123J	5		20		207		11270		5540		74		146		45
CA706F	9		8		12		41612		3783		564		266		178
CCB065	1		1		1		1		34		18		1		1
BA797I	1		2		1		1		41		1255		2067		48
BB9I	1		1		1		4		774		577		223		70
BB103G	1		1		1		1		110		1676		1		1
BB799G	1		1		1		181		39336		1488		353		1062
CB806C	1		1		53		1		1779		584		17		22
BA912K		1		1		22561		10370		25814		118875		195545		183680
BA987H		1		26		9		32323		1468		26		14		60
BB425F		1		79		806308		361207		1955		110239		43951		60774
CCB063		1		1		26		95739		19168		8081		7313		5117
CCB114		1		1		12815		13958		30652		37028		26846		30899
CCE007		1		1		38		15912		17007		73059		31333		38607
BA733K		1		13		1139		46744		12032		7087		10372		8398
BA878K		1		1		39		50789		146669		9549		7583		4998
BA922J		1		6		144		1274056		15155		34773		15378		9929
BB340E		1		3		727		682426		633705		317717		374322		274274
CCB090		1		3		1621		23377		26		1089		918		403

## Sheet: Fig 1E & S9C
	Peak post-ATI
	ART W4	ART W24
BA736J	2642
BA777K	39894
BA922I	127113
BB123J	11270
CA706F	41612
CCB065	34
BA797I	2067
BB9I	774
BB103G	73198
BB799G	39336
CB806C	1779
BA912K		195545
BA987H		32323
BB425F		806308
CCB063		95739
CCB114		37028
CCE007		73059
BA733K		46744
BA878K		146669
BA922J		1274056
BB340E		682426
CCB090		23377

## Sheet: Fig 1F & S9D
	AUC post-ATI
	ART W4	ART W24
BA736J	103772
BA777K	8246689
BA922I	1070901
BB123J	209388
CA706F	419729
CCB065	912
BA797I	94266
BB9I	35763
BB103G	2330403
BB799G	447034
CB806C	38471
BA912K		10761689
BA987H		271484
BB425F		14873016
CCB063		1619122
CCB114		2971807
CCE007		2788015
BA733K		2169126
BA878K		2063783
BA922J		10402384
BB340E		44570086
CCB090		236625

## Sheet: Fig 1G
	Viral Rebound					PTC
Day post-ATI	ART W4	ART W24			Day post-ATI	ART W4	ART W24					ART Naïve	ART W4	ART W24
66	1				350	1					Progressor	15	2	9
21	1				247	0					Controller	2	9	2
21	1				77	1
21	1				35	1
21	1				43	1
350	0				3	1
14		1			195		0
21		1			35		1
14		1			168		0
21		1			155		0
14		1			191		0
21		1			210		0
35	1				57	1
28	1				44	1
35	1				44	1
28	1				39	1
28	1				44	1
14		1			195		0
21		1			195		0
21		1			195		0
14		1			195		0
14		1			28		1

## Sheet: Fig 2A& S9E
	D7 pi		D14 pi		D27 pi		M6 pi		Pre-ATI		D14 post ATI		Euthanasie
	ART W4	ART W24	ART W4	ART W24	ART W4	ART W24	ART W4	ART W24	ART W4	ART W24	ART W4	ART W24	ART W4	ART W24
BA736J	3.41		3.23		3.09				1.42		1.12		1.66
BA777K	3.38				3.94				1.84		1.74		2.94
BA922I	2.75		2.91		3.27				1.42		1.34		1.97
BB123J	3.14		3.29		3.1				1.38		1.16
CA706F	2.3		3.47		3.17				1.43		1.37		1.66
CCB065	3.49		2.84		2.33				1.48
BA797I					2.7						1.48		1.66
BB103G					2.81				1.31		1.7		3.25
BB799G					3.04				1.44		1.65		1.98
BB9I					2.95				1.49		1.49		1.8
CB806C					3.04				1.22		1.72		1.82
BA912K		1.89		2.8		3.26		1.5		1.7		2.24
BA987H		2.2		3.08		2.99		1.72		1.61		1.44		1.21
BB425F		3.24		3.37		4.01		2.65		1.62		2.13		2.33
CCB063		2.86		2.96		3.62		1.85		1.74		1.32		2.48
CCB114		2.8		3.03		3.09		1.54		1.68		1.8		2.55
CCE007		2.4		2.92				1.74		1.76		1.5		2.33
BA733K						3.01		2.69		1.34		1.64		2.83
BA878K						3.1		2.27		1.42		1.64
BA922J						2.3		2.44		1.37		1.41		2.87
BB340E								3.66		1.51		1.44		4.1
CCB090						2.64		2.53				1.56		1.94

## Sheet: Fig 2B & S9F
ART initiation W4 or W24 pi		Pre-ATI		D14 post ATI		Euthanasia LN
ART W4	ART W24	ART W4	ART W24	ART W4	ART W24	ART W4	ART W24
2.91		1.6		1.52
3.63		1.44		1.79		3.17
3.3		1.44		1.53		1.61
3.52		1.34		1.59		1.76
3.25		1.53		1.49		1.72
2.42		1.71		1.41		1.76
3.02		1.52				2.02
3.07						3.02
3.38		1.86				2.64
2.92						2.01
2.96						2.01
	2.33		1.58		1.83
	1.46		1.57		1.54		1.7
	2.44		1.45		2.66
	2.37		1.3		1.63		2.79
	2.65		1.8		1.73		2.31
	1.44		1.21		1.54		2.46
							2.43
					1.54
			1.21		1.56		2.8
			1.63				3.51
							2.36

## Sheet: Fig 2C & S9G
Mesenteric LN		Inguinal LN
ART W4	ART W24	ART W4	ART W24
1.66		1.41
3.1		3.19
		1.12
		1.12
1.23		1.42
1.12		1.12
1.23		1.12
2.91		2.85
1.48		1.44
1.58		1.18
1.73		1.2
	2.94		2.97
	1.2		1
	2.53		1.56
	2.39		2.98
	2.49		1.82
	2.46		2.33
	3.32		2.73
	2.79		2.35
	1.97		1.85
	3.06
	1.81		1.51

[truncated: 48 more sheets: Fig 2D & S9H, Fig 2E & S9I, Fig 2F & S9J, Fig 2G, Fig 2H, Fig 2I, Fig 3A, Fig 3B, Fig 3C & S9K, Fig 3D, Fig 3E, Fig 3F, Fig 3G, Fig 3H, Fig 4A, Fig 4B, Fig 4C, Fig 4D & S9L, Fig 4E & S9M, Fig 4F …]
